# Supplementary material for: Early prostaglandin E1 treatment improves visual outcomes in central retinal artery occlusion: a retrospective study
Source: Front Ophthalmol (Lausanne). 2025 Aug 20;5:1665519. doi: 10.3389/fopht.2025.1665519 (PMC12404978; doi:10.3389/fopht.2025.1665519)
Supplement: Supplementary file 2 [file DataSheet2.xlsx]

## Sheet: Sheet1
Supplementary Table S1. Individual-level data for patients included in the study cohorts. Data are presented for the PGE₁ group (n = 4) and the control group (n = 6).
Case No.	Group	Age (years)	Sex	Baseline BCVA (logMAR)	MRT (μm)	CRT (μm)	OIR (%)	Follow-up BCVA (logMAR)	Time to treatment (hours)	Diabetes	Hypertension	Cardiovascular history	Atrial fibrillation	Anticoagulant use	COVID-19 vaccination	Treatment in Control Group
1	PGE₁	70	Male	2.3	385	185	122.6	0.5	3	No	No	No	No	No	No	Not applicable
2	PGE₁	79	Male	2.9	521	295	178.4	0.8	3	No	Yes	Yes	No	Yes	No	Not applicable
3	PGE₁	72	Male	2	309	167	90.44	0.1	4	No	No	No	No	No	No	Not applicable
4	PGE₁	73	Male	2.3	767	680	172.1	1.2	20	No	Yes	No	No	No	No	Not applicable
5	Control	79	Male	2.6	604	418	176.9	2.3	5	No	Yes	Yes	No	Yes	No	None
6	Control	89	Male	2	416	174	141.7	2	6	No	Yes	No	No	No	No	Diamox + Glycerol IV, Eye massage
7	Control	77	Female	2.3	373	309	134.6	2.3	3	Yes	Yes	Yes	No	Yes	No	Glyceol + Eye massage + Urokinase
8	Control	79	Male	2	410	209	129.43	2	12	Yes	Yes	Yes	No	Yes	No	Eye massage
9	Control	65	Female	2.6	432	288	168.9	2.3	15	No	No	No	No	No	No	Eye massage
10	Control	78	Female	2.3	444	186	137.9	2.9	4	No	Yes	Yes	No	Yes	No	Eye massage
